# Supplementary material for: The Valence and Spin State Tuning of Iron(II/III) Porphyrazines with Bulky Pyrrolyl Periphery in Solution and Solid State
Source: Molecules. 2022 Nov 13;27(22):7820. doi: 10.3390/molecules27227820 (PMC9695394; doi:10.3390/molecules27227820)
Supplement: Supplementary file 1 [file molecules-27-07820-s001.zip]

Archive with 1 entries (1 files):
- molecules-1978646-supplementary.pdf
